# Supplementary material for: Alcohol Hangover Does Not Alter the Application of Model-Based and Model-Free Learning Strategies
Source: J Clin Med. 2020 May 13;9(5):1453. doi: 10.3390/jcm9051453 (PMC7290484; doi:10.3390/jcm9051453)
Supplement: Supplementary file 1 [file jcm-09-01453-s001.zip]

Archive with 2 entries (2 files):
- Supplements/HANGOVER_AlcoholCalculation_and_Documentation_for_single_subject.xlsx
- Supplements/SupplementaryInformation_FINAL.pdf
